# Supplementary material for: Two telomere‐to‐telomere pig genome assemblies and pan‐genome analyses provide insights into genomic structural landscape and genetic adaptations
Source: Imeta. 2025 Apr 3;4(2):e70013. doi: 10.1002/imt2.70013 (PMC11995179; doi:10.1002/imt2.70013)
Supplement: Supplementary file 2 — Table S1. Summary of sequencing data for Min and Rongchang pigs. Table S2. Statistics for T2T genome assemblies of the two pig breeds. Table S3. Chromosome lengths of the T2T_Mpig1.0 and T2T_RCpig1.0 genomes. Table S4. Statistics for the annotation of repetitive sequences. Table S5. Statistics of gene structure annotation in the T2T_Mpig1.0 and T2T_RCpig1.0 genomes. Table S6. Newly identified genes with gene symbol in the two T2T genomes. Table S7. QVs for both T2T pig genomes. Table S8. Functional annotation of predicted genes in the T2T_Mpig1.0 and T2T_RCpig1.0 genomes. Table S9. Telomere statistics for the 100‐kb window at both ends of the T2T_Mpig1.0 and T2T_RCpig1.0 chromosomes. Table S10. Centromeric regions of each chromosome in T2T_Mpig1.0 and T2T_RCpig1.0 genomes. Table S11. GFF information from publicly available databases utilized in pan‐genome analysis. Table S12. Distribution of pan‐genomic gene families. Table S13. Distribution of the number of core, dispensable and private genes. Table S14. Genome information for constructing a graph‐based pan‐genome. Table S15. Short‐read data information for constructing a graph‐based pan‐genome. Table S16. Short‐read data information based on graph‐based pan‐genome genotyping. Table S17. KEGG enrichment analyses using cold and hot regions of pigs compared to Western commercial pig breeds. Table S18. Sample information for heat stress experiments. Table S19. Differential expression of genes in skeletal muscle of Min pigs after cold stress. Table S20. Differential expression of genes in skeletal muscle of Rongchang pigs after heat stress. Table S21. Differential peaks in skeletal muscle of Rongchang pigs after heat stress. [file IMT2-4-e70013-s002.xlsx]

## Sheet: Table S1
Table S1. Summary of sequencing data for Min and Rongchang pigs
Sample	Platform	Raw data (Gb)	Sequencing depth (×)	Tissue
Min	Illumina	132.26	49.28	Skeletal muscle
	PacBio-HiFi	128	47.69	Skeletal muscle
	ONT	399.01	148.66	Skeletal muscle
	HI-C	287.11	106.97	Skeletal muscle
RongChang	Illumina	131.23	50.73	Skeletal muscle
	PacBio-HiFi	116	44.84	Skeletal muscle
	ONT	367.43	142.03	Skeletal muscle
	HI-C	275.76	106.59	Skeletal muscle

## Sheet: Table S2
Table S2. Statistics for T2T genome assemblies of the two pig breeds
Genomic feature	T2T_Mpig1.0	T2T_RCpig1.0
Total length (bp)	2662046317	2681517422
Contig N50 (bp)	143374465	143958887
Contig L50	7	7
Number of contigs	143	107
Number of gaps	0	1
GC content (%)	42.63	42.73
BUSCOs (%)	98.2	98.32

## Sheet: Table S3
Table S3. Chromosome lengths of the T2T_Mpig1.0 and T2T_RCpig1.0 genomes
T2T_Mpig1.0		T2T_RCpig1.0
Chr01	289878295	Chr01	296841411
Chr02	161534460	Chr02	161476137
Chr03	149072582	Chr03	151203487
Chr04	137142804	Chr04	137477637
Chr05	112614345	Chr05	112984447
Chr06	176265372	Chr06	175749449
Chr07	136244572	Chr07	137422862
Chr08	143374465	Chr08	141883126
Chr09	143082446	Chr09	143958887
Chr10	92391802	Chr10	93471815
Chr11	85530007	Chr11	88847617
Chr12	69584472	Chr12	67083834
Chr13	221915086	Chr13	216147832
Chr14	171879220	Chr14	167516794
Chr15	153433888	Chr15	153120239
Chr16	102152575	Chr16	92106040
Chr17	70566722	Chr17	80835283
Chr18	60826427	Chr18	70316510
ChrX	136084629	ChrX	138558111
CTG_100	34012	CTG_27	19064988
CTG_101	34000	CTG_28	14505480
CTG_102	33724	CTG_30	6329076
CTG_103	32061	CTG_32	3612000
CTG_104	30984	CTG_33	2574872
CTG_105	29036	CTG_34	1481442
CTG_106	28485	CTG_35	1281032
CTG_107	28181	CTG_36	1194271
CTG_108	27511	CTG_37	503151
CTG_109	27501	CTG_38	330463
CTG_110	26599	CTG_39	269268
CTG_111	25977	CTG_40	249368
CTG_112	25925	CTG_41	179068
CTG_113	25482	CTG_42	176723
CTG_114	25393	CTG_43	134339
CTG_115	25277	CTG_44	118592
CTG_116	24946	CTG_45	114367
CTG_117	24864	CTG_46	105659
CTG_118	24431	CTG_47	95884
CTG_119	24381	CTG_48	93908
CTG_120	24294	CTG_49	92289
CTG_121	23943	CTG_50	91840
CTG_122	23900	CTG_51	83969
CTG_123	23629	CTG_52	80949
CTG_124	23622	CTG_53	78510
CTG_125	23173	CTG_54	75200
CTG_126	22970	CTG_55	61288
CTG_127	22849	CTG_56	45789
CTG_128	22799	CTG_57	43554
CTG_129	22639	CTG_58	43205
CTG_130	22624	CTG_59	43171
CTG_131	22003	CTG_60	41461
CTG_132	21838	CTG_61	38862
CTG_133	21695	CTG_62	32720
CTG_134	21644	CTG_63	31053
CTG_135	21626	CTG_64	30606
CTG_136	21615	CTG_65	30564
CTG_137	21246	CTG_66	29621
CTG_138	20659	CTG_67	29364
CTG_139	20358	CTG_68	28814
CTG_140	20295	CTG_69	28360
CTG_141	20206	CTG_70	27494
CTG_142	20086	CTG_71	27217
CTG_143	19497	CTG_72	27108
CTG_144	18527	CTG_73	26991
CTG_145	18141	CTG_74	26672
CTG_146	17248	CTG_75	26472
CTG_147	17193	CTG_76	26123
CTG_148	17065	CTG_77	26045
CTG_149	16212	CTG_78	25915
CTG_150	14076	CTG_79	25599
CTG_151	13110	CTG_80	24951
CTG_152	5495	CTG_81	24678
CTG_153	4371	CTG_82	24187
CTG_154	541	CTG_83	24056
CTG_28	15842751	CTG_84	24011
CTG_31	5261495	CTG_85	23970
CTG_32	4000453	CTG_86	23779
CTG_33	1996823	CTG_87	23628
CTG_34	1561653	CTG_88	23597
CTG_35	1249628	CTG_90	23039
CTG_36	1180794	CTG_91	22750
CTG_38	878018	CTG_92	22600
CTG_39	616502	CTG_93	22508
CTG_40	607264	CTG_94	22335
CTG_41	601749	CTG_95	22322
CTG_42	584043	CTG_96	22184
CTG_43	494303	CTG_97	21807
CTG_44	462713	CTG_98	21318
CTG_45	376614	CTG_99	21230
CTG_46	367433	CTG_100	21005
CTG_47	350383	CTG_101	20664
CTG_48	344313	CTG_103	20612
CTG_49	333075	CTG_104	20320
CTG_50	299336	CTG_105	20243
CTG_51	252034	CTG_106	20189
CTG_52	220275	CTG_107	19671
CTG_53	210874	CTG_108	19646
CTG_54	185199	CTG_109	19562
CTG_55	177574	CTG_110	19489
CTG_56	167102	CTG_111	18815
CTG_58	146897	CTG_112	18557
CTG_59	142331	CTG_113	18519
CTG_60	135994	CTG_114	16782
CTG_61	116626	CTG_115	16679
CTG_62	116582	CTG_116	16496
CTG_63	109143	CTG_117	16267
CTG_64	108357	CTG_118	12662
CTG_65	102513
CTG_66	102163
CTG_67	92151
CTG_68	85017
CTG_69	83774
CTG_70	80517
CTG_71	74118
CTG_72	72735
CTG_73	71829
CTG_74	67999
CTG_75	66624
CTG_76	61036
CTG_77	54723
CTG_78	53138
CTG_79	51135
CTG_80	49885
CTG_81	48678
CTG_82	48528
CTG_83	48261
CTG_84	47732
CTG_85	45885
CTG_86	45564
CTG_87	45154
CTG_88	43282
CTG_89	40935
CTG_90	40498
CTG_91	38974
CTG_92	38802
CTG_93	38581
CTG_94	38140
CTG_95	37053
CTG_96	36949
CTG_97	36327
CTG_98	36032
CTG_99	35229
CTG_01	5783897

## Sheet: Table S4
Table S4. Statistics for the annotation of repetitive sequences
	Class	Count	Masked (bp)	Masked (%)
T2T_Mpig1.0	ARTEFACT	1	44	1.65286e-08
	DNA	234872	50940059	0.0191357
	LINE	938867	468502698	0.175993
	LTR	1256362	177276905	0.0665942
	RC	1038	254672	9.56678e-05
	SINE	1576934	296649766	0.111437
	Unkn	2328	401520	0.000150831
	Low_complexity	3200	419177	0.000157464
	RNA	236	43427	1.63134e-05
	Satellite	24445	63349652	0.0237974
	centr	79977	81212009	0.0305074
	Simple_repeat	65751	18819334	0.0070695
	rRNA	922	433177	0.000162723
	scRNA	20	1542	5.79254e-07
	snRNA	1767	151060	5.67458e-05
	srpRNA	47	9599	3.60587e-06
	tRNA	1807	97676	3.66921e-05
T2T_RCpig1.0	ARTEFACT	1	44	1.64086e-08
	DNA	234331	50844928	0.0189613
	LINE	938062	467669893	0.174405
	LTR	1254471	176908618	0.0659733
	RC	1029	253025	9.43589e-05
	SINE	1573504	295927357	0.110358
	Unknown	2312	398015	0.000148429
	Low_complexity	2495	343228	0.000127998
	RNA	237	44024	1.64176e-05
	Satellite	32652	77990277	0.0290844
	centr	108476	95238426	0.0355166
	Simple_repeat	60345	16081671	0.00599723
	rRNA	838	340858	0.000127114
	scRNA	22	1679	6.26138e-07
	snRNA	1777	149794	5.58617e-05
	srpRNA	47	9650	3.59871e-06
	tRNA	1862	101525	3.7861e-05

## Sheet: Table S5
Table S5. Statistics of gene structure annotation in the T2T_Mpig1.0 and T2T_RCpig1.0 genomes
	Type	Gene Set	Number
T2T_Mpig1.0	Ab initio	Augustus	50711
		SNAP	131862
	Homolog	Homsap	18917
		Canfam	19090
		Bostau	19711
		Oviari	19640
		Musmus	19149
		Susscr	20392
	RNA-seq	Transcripts	46414
		PASA	78097
	EVM	EVM	46660
	Final set*	Final	25054
	Type	Gene Set	Number
T2T_RCpig1.0	Ab initio	Augustus	58399
		SNAP	122837
	Homolog	Homsap	18770
		Canfam	18748
		Bostau	19633
		Oviari	19431
		Musmus	18989
		Susscr	20130
	RNA-seq	transcripts	40624
		PASA	110046
	EVM	EVM	52682
	Final set*	Final	26816

## Sheet: Table S6
Table S6. Newly identified genes with gene symbol in the two T2T genomes
T2T_Mpig1.0	T2T_RCpig1.0
CHRM1	CHRM1
CYP2B11	CYP2B11
IGKV2D-28	FREM3
JUND	HRNR
LILRA6	IGKV2D-28
LRRC37A2	JUND
LY6I	LILRA6
NBPF1	LRRC37A2
NRXN2	LY6I
OR52A1	MYO15A
OR52D1	OR52A1
SOWAHC	OR52D1
TAAR7A	TAAR7A
TRAV23DV6	TRAV23DV6

## Sheet: Table S7
Table S7. QVs for both T2T pig genomes
Name	QV	Error ratio	Name	QV	Error ratio
T2T_Mpig1.0	51.1715	7.63578e-06	T2T_RCpig1.0	47.8352	1.6462e-05
Chr01	55.8248	2.61529e-06	Chr01	49.9415	1.01355e-05
Chr02	54.8499	3.27348e-06	Chr02	47.984	1.59073e-05
Chr03	44.3918	3.63765e-05	Chr03	46.8589	2.06113e-05
Chr04	55.0557	3.12197e-06	Chr04	47.6388	1.72234e-05
Chr05	53.4779	4.48961e-06	Chr05	47.8698	1.63311e-05
Chr06	52.6407	5.4442e-06	Chr06	46.4512	2.26402e-05
Chr07	53.3414	4.63299e-06	Chr07	43.7598	4.20742e-05
Chr08	54.5165	3.53466e-06	Chr08	48.7913	1.32091e-05
Chr09	55.1585	3.04895e-06	Chr09	50.5804	8.74897e-06
Chr10	51.9626	6.36409e-06	Chr10	44.3107	3.70624e-05
Chr11	53.3671	4.60567e-06	Chr11	47.8388	1.64482e-05
Chr12	50.7064	8.49879e-06	Chr12	44.2279	3.77758e-05
Chr13	52.8734	5.16011e-06	Chr13	50.9476	8.03968e-06
Chr14	54.0759	3.91209e-06	Chr14	49.4529	1.13426e-05
Chr15	47.3161	1.85521e-05	Chr15	51.4621	7.14149e-06
Chr16	52.5886	5.5098e-06	Chr16	49.6401	1.08639e-05
Chr17	51.3769	7.28307e-06	Chr17	47.5014	1.77771e-05
Chr18	52.5381	5.57433e-06	Chr18	46.8006	2.08902e-05
ChrX	50.7729	8.36979e-06	ChrX	49.5084	1.11986e-05
CTG_100	+inf	0	CTG_27	60.4736	8.96691e-07
CTG_101	+inf	0	CTG_28	54.6838	3.40113e-06
CTG_102	+inf	0	CTG_30	70.0961	9.78105e-08
CTG_103	+inf	0	CTG_32	58.9319	1.27883e-06
CTG_104	58.1307	1.53791e-06	CTG_33	49.9178	1.01912e-05
CTG_105	36.4085	0.000228639	CTG_34	63.168	4.82165e-07
CTG_106	+inf	0	CTG_35	+inf	0
CTG_107	+inf	0	CTG_36	62.5318	5.58233e-07
CTG_108	+inf	0	CTG_37	38.0024	0.000158403
CTG_109	+inf	0	CTG_38	45.3156	2.94064e-05
CTG_110	+inf	0	CTG_39	+inf	0
CTG_111	36.7866	0.000209576	CTG_40	47.7447	1.68086e-05
CTG_112	+inf	0	CTG_41	39.9497	0.000101166
CTG_113	+inf	0	CTG_42	27.7885	0.00166399
CTG_114	+inf	0	CTG_43	37.8032	0.000165837
CTG_115	+inf	0	CTG_44	+inf	0
CTG_116	+inf	0	CTG_45	52.0433	6.24704e-06
CTG_117	+inf	0	CTG_46	45.5353	2.79556e-05
CTG_118	+inf	0	CTG_47	+inf	0
CTG_119	+inf	0	CTG_48	45.8715	2.58734e-05
CTG_120	+inf	0	CTG_49	33.0239	0.000498438
CTG_121	+inf	0	CTG_50	33.2406	0.00047418
CTG_122	+inf	0	CTG_51	39.0327	0.000124948
CTG_123	+inf	0	CTG_52	49.75	1.05924e-05
CTG_124	49.1696	1.2107e-05	CTG_53	+inf	0
CTG_125	+inf	0	CTG_54	39.7776	0.000105255
CTG_126	+inf	0	CTG_55	+inf	0
CTG_127	56.807	2.08595e-06	CTG_56	42.0437	6.24643e-05
CTG_128	+inf	0	CTG_57	+inf	0
CTG_129	+inf	0	CTG_58	+inf	0
CTG_130	+inf	0	CTG_59	40.1727	9.61007e-05
CTG_131	+inf	0	CTG_60	39.1381	0.000121951
CTG_132	+inf	0	CTG_61	34.8522	0.000327176
CTG_133	+inf	0	CTG_62	+inf	0
CTG_134	+inf	0	CTG_63	+inf	0
CTG_135	+inf	0	CTG_64	52.0565	6.22795e-06
CTG_136	+inf	0	CTG_65	+inf	0
CTG_137	+inf	0	CTG_66	38.0608	0.000156288
CTG_138	+inf	0	CTG_67	+inf	0
CTG_139	+inf	0	CTG_68	+inf	0
CTG_140	+inf	0	CTG_69	+inf	0
CTG_141	+inf	0	CTG_70	37.3916	0.000182322
CTG_142	+inf	0	CTG_71	48.0243	1.57605e-05
CTG_143	+inf	0	CTG_72	+inf	0
CTG_144	42.4689	5.66387e-05	CTG_73	47.1164	1.9425e-05
CTG_145	+inf	0	CTG_74	+inf	0
CTG_146	+inf	0	CTG_75	+inf	0
CTG_147	+inf	0	CTG_76	+inf	0
CTG_148	+inf	0	CTG_77	+inf	0
CTG_149	+inf	0	CTG_78	57.3543	1.83896e-06
CTG_150	+inf	0	CTG_79	+inf	0
CTG_151	+inf	0	CTG_80	+inf	0
CTG_152	+inf	0	CTG_81	+inf	0
CTG_153	+inf	0	CTG_82	+inf	0
CTG_154	22.3587	0.00580935	CTG_83	+inf	0
CTG_28	51.2495	7.49987e-06	CTG_84	+inf	0
CTG_31	47.2812	1.87019e-05	CTG_85	+inf	0
CTG_32	40.4628	8.98925e-05	CTG_86	37.7825	0.00016663
CTG_33	38.577	0.000138771	CTG_87	+inf	0
CTG_34	+inf	0	CTG_88	+inf	0
CTG_35	56.5556	2.21027e-06	CTG_90	+inf	0
CTG_36	35.4336	0.000286183	CTG_91	+inf	0
CTG_38	57.3423	1.84406e-06	CTG_92	+inf	0
CTG_39	+inf	0	CTG_93	+inf	0
CTG_40	+inf	0	CTG_94	+inf	0
CTG_41	56.5445	2.21589e-06	CTG_95	37.5071	0.000177536
CTG_42	+inf	0	CTG_96	+inf	0
CTG_43	59.3701	1.15609e-06	CTG_97	40.9186	8.0935e-05
CTG_44	62.0936	6.17507e-07	CTG_98	+inf	0
CTG_45	+inf	0	CTG_99	+inf	0
CTG_46	46.6717	2.15193e-05	CTG_100	37.2423	0.000188699
CTG_47	+inf	0	CTG_101	+inf	0
CTG_48	60.1405	9.68177e-07	CTG_103	+inf	0
CTG_49	57.3078	1.85873e-06	CTG_104	+inf	0
CTG_50	+inf	0	CTG_105	+inf	0
CTG_51	+inf	0	CTG_106	+inf	0
CTG_52	57.6205	1.72963e-06	CTG_107	+inf	0
CTG_53	+inf	0	CTG_108	+inf	0
CTG_54	+inf	0	CTG_109	+inf	0
CTG_55	+inf	0	CTG_110	+inf	0
CTG_56	+inf	0	CTG_111	+inf	0
CTG_58	47.4873	1.78348e-05	CTG_112	+inf	0
CTG_59	+inf	0	CTG_113	44.7528	3.3475e-05
CTG_60	37.2085	0.000190173	CTG_114	+inf	0
CTG_61	45.5631	2.77773e-05	CTG_115	35.9337	0.000255052
CTG_62	31.7881	0.000662512	CTG_116	+inf	0
CTG_63	+inf	0	CTG_117	+inf	0
CTG_64	+inf	0	CTG_118	35.036	0.000313621
CTG_65	46.7006	2.13765e-05
CTG_66	+inf	0
CTG_67	50.8247	8.27048e-06
CTG_68	+inf	0
CTG_69	+inf	0
CTG_70	+inf	0
CTG_71	+inf	0
CTG_72	+inf	0
CTG_73	+inf	0
CTG_74	+inf	0
CTG_75	+inf	0
CTG_76	58.0663	1.5609e-06
CTG_77	+inf	0
CTG_78	55.7033	2.6895e-06
CTG_79	+inf	0
CTG_80	+inf	0
CTG_81	+inf	0
CTG_82	+inf	0
CTG_83	+inf	0
CTG_84	38.2701	0.000148931
CTG_85	+inf	0
CTG_86	+inf	0
CTG_87	+inf	0
CTG_88	+inf	0
CTG_89	34.7174	0.00033749
CTG_90	+inf	0
CTG_91	+inf	0
CTG_92	+inf	0
CTG_93	+inf	0
CTG_94	+inf	0
CTG_95	+inf	0
CTG_96	+inf	0
CTG_97	+inf	0
CTG_98	+inf	0
CTG_99	+inf	0
CTG_01	61.4492	7.16282e-07

## Sheet: Table S8
Table S8. Functional annotation of predicted genes in the T2T_Mpig1.0 and T2T_RCpig1.0 genomes
	Type	Number	Percent(%)
T2T_Mpig1.0	Total	25054	-
	NR	20855	83.25
	Swissport	19628	78.35
	KEGG	18081	72.17
	InterPro	23085	92.15
	Pfam	17439	69.61
	GO	14052	56.09
	Annotated	23541	93.96
	Type	Number	Percent(%)
T2T_RCpig1.0	Total	26816	-
	NR	21200	79.06
	Swissport	19780	73.76
	KEGG	18294	68.22
	InterPro	23976	89.41
	Pfam	17581	65.56
	GO	14157	52.79
	Annotated	24444	91.15

## Sheet: Table S9
Table S9. Telomere statistics for the 100-Kb window at both ends of the T2T_Mpig1.0 and T2T_RCpig1.0 chromosomes
	Chromosomes	Left window (100kb)	Right window (100kb)
T2T_Mpig1.0	Chr01	3231	1479
	Chr02	3021	1206
	Chr03	1679	2061
	Chr04	2577	1454
	Chr05	2864	1475
	Chr06	1438	319
	Chr07	2454	2587
	Chr08	3733	1702
	Chr09	3505	2769
	Chr10	2038	1545
	Chr11	3604	1345
	Chr12	1029	3015
	Chr13	322	1230
	Chr14	1461	1481
	Chr15	2845	2156
	Chr16	2092	2831
	Chr17	2167	2709
	Chr18	104	3000
	ChrX	3037	2079
T2T_RCpig1.0	Chr01	3725	2104
	Chr02	2485	2823
	Chr03	2297	579
	Chr04	3270	3359
	Chr05	1963	1401
	Chr06	882	3044
	Chr07	2440	2537
	Chr08	3503	3897
	Chr09	3239	5587
	Chr10	2686	3181
	Chr11	1705	3720
	Chr12	3086	1668
	Chr13	74	3153
	Chr14	440	2312
	Chr15	2146	1862
	Chr16	2318	722
	Chr17	1294	4558
	Chr18	4595	2488
	ChrX	3688	2344

## Sheet: Table S10
Table S10. Centromeric regions of each chromosome in T2T_Mpig1.0 and T2T_RCpig1.0 genomes
	Chromosomes	Start	End
T2T_Mpig1.0	Chr01	92959833	98827600
	Chr02	53931512	59238398
	Chr03	51152872	55807407
	Chr04	46452189	51071930
	Chr05	44755007	47794974
	Chr06	40103337	44065592
	Chr07	28137327	31626397
	Chr08	54916229	59076654
	Chr09	63764199	66973833
	Chr10	36443021	39674623
	Chr11	36025723	41425700
	Chr12	29964262	35868955
	Chr13	2687544	12237150
	Chr14	1516539	6633869
	Chr15	2683673	12549746
	Chr16	3104694	21764968
	Chr17	2445301	6646745
	Chr18	74	4537873
	ChrX	54303197	59555994
T2T_RCpig1.0	Chr01	93053315	104584163
	Chr02	53847248	58155443
	Chr03	53337267	57965290
	Chr04	46378447	51700884
	Chr05	44313737	48412787
	Chr06	40810897	43345040
	Chr07	28416744	32704443
	Chr08	54697818	57633317
	Chr09	63863083	67759145
	Chr10	38540536	43412472
	Chr11	36136865	43275329
	Chr12	30148701	33624061
	Chr13	324	6975175
	Chr14	1821156	7963469
	Chr15	2529831	12328289
	Chr16	2258582	12013567
	Chr17	2642280	17116069
	Chr18	2013830	14456208
	ChrX	54187206	61813118

[truncated: 11 more sheets: Table S11, Table S12, Table S13, Tabble S14, Table S15, Table S16, Table S17, Table S18, Table S19, Table S20, Table S21]
